# Supplementary material for: Automated detection of discourse segment and experimental types from the text of cancer pathway results sections
Source: Database (Oxford). 2016 Aug 31;2016:baw122. doi: 10.1093/database/baw122 (PMC5006090; doi:10.1093/database/baw122)
Supplement: Supplementary Data [file supp_baw122_suppl_data.zip]

Archive with 2 entries (2 files):
- data.tar.gz
- data.tar
